# Supplementary material for: Estimates of Abundance and Trend of Chilean Blue Whales off Isla de Chiloé, Chile
Source: PLoS One. 2017 Jan 12;12(1):e0168646. doi: 10.1371/journal.pone.0168646 (PMC5231374; doi:10.1371/journal.pone.0168646)
Supplement: S1 Data — (INP) [file pone.0168646.s007.inp]

100100000 1
100010000 1
100000000 1
100000000 1
011010000 1
010110000 1
010010100 1
010010000 1
010000010 1
010000000 1
010000000 1
010000000 1
010000000 1
010000000 1
010000000 1
001110100 1
001110100 1
001101000 1
001100000 1
001100000 1
001100000 1
001010100 1
001010010 1
001010000 1
001010000 1
001010000 1
001010000 1
001001100 1
001001000 1
001001000 1
001000100 1
001000100 1
001000100 1
001000000 1
001000000 1
001000000 1
001000000 1
001000000 1
001000000 1
001000000 1
001000000 1
001000000 1
001000000 1
001000000 1
001000000 1
001000000 1
001000000 1
001000000 1
001000000 1
001000000 1
001000000 1
001000000 1
001000000 1
001000000 1
001000000 1
001000000 1
001000000 1
001000000 1
000111010 1
000110100 1
000110010 1
000110010 1
000110000 1
000110000 1
000110000 1
000110000 1
000110000 1
000110000 1
000110000 1
000110000 1
000110000 1
000110000 1
000110000 1
000101100 1
000100110 1
000100100 1
000100100 1
000100100 1
000100010 1
000100010 1
000100010 1
000100001 1
000100000 1
000100000 1
000100000 1
000100000 1
000100000 1
000100000 1
000100000 1
000100000 1
000100000 1
000100000 1
000100000 1
000100000 1
000100000 1
000100000 1
000100000 1
000100000 1
000100000 1
000100000 1
000100000 1
000100000 1
000100000 1
000100000 1
000100000 1
000100000 1
000100000 1
000100000 1
000100000 1
000100000 1
000100000 1
000100000 1
000100000 1
000100000 1
000100000 1
000100000 1
000100000 1
000100000 1
000100000 1
000100000 1
000011100 1
000011010 1
000011010 1
000011000 1
000010110 1
000010100 1
000010100 1
000010100 1
000010100 1
000010010 1
000010010 1
000010010 1
000010010 1
000010010 1
000010001 1
000010000 1
000010000 1
000010000 1
000010000 1
000010000 1
000010000 1
000010000 1
000010000 1
000010000 1
000010000 1
000010000 1
000010000 1
000010000 1
000010000 1
000010000 1
000010000 1
000010000 1
000010000 1
000010000 1
000010000 1
000010000 1
000010000 1
000010000 1
000010000 1
000010000 1
000010000 1
000010000 1
000010000 1
000010000 1
000010000 1
000010000 1
000010000 1
000010000 1
000010000 1
000010000 1
000010000 1
000010000 1
000010000 1
000010000 1
000010000 1
000010000 1
000010000 1
000001110 1
000001100 1
000001100 1
000001100 1
000001100 1
000001010 1
000001010 1
000001010 1
000001001 1
000001001 1
000001000 1
000001000 1
000001000 1
000001000 1
000001000 1
000001000 1
000001000 1
000001000 1
000001000 1
000001000 1
000001000 1
000001000 1
000001000 1
000001000 1
000001000 1
000001000 1
000001000 1
000001000 1
000001000 1
000001000 1
000001000 1
000001000 1
000001000 1
000001000 1
000001000 1
000001000 1
000001000 1
000001000 1
000001000 1
000001000 1
000000110 1
000000110 1
000000110 1
000000100 1
000000100 1
000000100 1
000000100 1
000000100 1
000000100 1
000000100 1
000000100 1
000000100 1
000000100 1
000000100 1
000000100 1
000000100 1
000000100 1
000000100 1
000000100 1
000000100 1
000000100 1
000000100 1
000000100 1
000000100 1
000000100 1
000000100 1
000000100 1
000000100 1
000000100 1
000000100 1
000000100 1
000000100 1
000000100 1
000000100 1
000000100 1
000000100 1
000000100 1
000000100 1
000000100 1
000000100 1
000000100 1
000000100 1
000000100 1
000000100 1
000000100 1
000000100 1
000000100 1
000000100 1
000000100 1
000000100 1
000000100 1
000000100 1
000000100 1
000000100 1
000000100 1
000000100 1
000000100 1
000000010 1
000000010 1
000000010 1
000000010 1
000000010 1
000000010 1
000000010 1
000000010 1
000000010 1
000000010 1
000000010 1
000000010 1
000000010 1
000000010 1
000000010 1
000000010 1
000000010 1
000000010 1
000000010 1
000000010 1
000000010 1
000000010 1
000000010 1
000000010 1
000000010 1
000000010 1
000000010 1
000000010 1
000000001 1
000000001 1
