# Supplementary material for: Estimates of Abundance and Trend of Chilean Blue Whales off Isla de Chiloé, Chile
Source: PLoS One. 2017 Jan 12;12(1):e0168646. doi: 10.1371/journal.pone.0168646 (PMC5231374; doi:10.1371/journal.pone.0168646)
Supplement: S2 Data — (INP) [file pone.0168646.s008.inp]

10010000 1
10000010 1
10010000 1
10000000 1
11010000 1
10000000 1
10000000 1
10110000 1
01000000 1
01010010 1
01100000 1
01000000 1
01000100 1
01100000 1
01000000 1
01000000 1
01100000 1
01010000 1
01000000 1
01000000 1
01110000 1
01001000 1
01110100 1
01000000 1
01000000 1
01000000 1
01000000 1
01000000 1
01000000 1
01010000 1
01000000 1
01000100 1
01010000 1
01010100 1
01000000 1
01000000 1
01010000 1
01000000 1
01000000 1
01010000 1
01000100 1
01000000 1
01010000 1
01000000 1
01000000 1
01100000 1
01010000 1
01010000 1
01000000 1
01001100 1
01000000 1
01000000 1
01000000 1
01001000 1
01000100 1
01001000 1
01000000 1
01000000 1
01000000 1
01000000 1
01000000 1
00100000 1
00100000 1
00111100 1
00100010 1
00100000 1
00110000 1
00101100 1
00100000 1
00100010 1
00100010 1
00110000 1
00110100 1
00100000 1
00110000 1
00110000 1
00100000 1
00100010 1
00100000 1
00100000 1
00100000 1
00100000 1
00100000 1
00100000 1
00100000 1
00110000 1
00100000 1
00100000 1
00110000 1
00110010 1
00110000 1
00100000 1
00100000 1
00100000 1
00111010 1
00100000 1
00110010 1
00100000 1
00100000 1
00100000 1
00110000 1
00100000 1
00100000 1
00100000 1
00110100 1
00110000 1
00100010 1
00100000 1
00100000 1
00111000 1
00100000 1
00100100 1
00110000 1
00110000 1
00100000 1
00010001 1
00010000 1
00010000 1
00010000 1
00010000 1
00011000 1
00010000 1
00011100 1
00010100 1
00010100 1
00010000 1
00010000 1
00010000 1
00010000 1
00010000 1
00010110 1
00010000 1
00010000 1
00010000 1
00010000 1
00010000 1
00010000 1
00010000 1
00010000 1
00010000 1
00010010 1
00010000 1
00010000 1
00010000 1
00010100 1
00010000 1
00010000 1
00010000 1
00010000 1
00010000 1
00010000 1
00010000 1
00010000 1
00010000 1
00010000 1
00010000 1
00010000 1
00010010 1
00010010 1
00010000 1
00010000 1
00010000 1
00010000 1
00010000 1
00010000 1
00010000 1
00010000 1
00010000 1
00010000 1
00010010 1
00010000 1
00010000 1
00010100 1
00001000 1
00001100 1
00001000 1
00001000 1
00001000 1
00001000 1
00001001 1
00001000 1
00001000 1
00001110 1
00001000 1
00001000 1
00001000 1
00001010 1
00001000 1
00001000 1
00001000 1
00001000 1
00001010 1
00001000 1
00001000 1
00001000 1
00001000 1
00001000 1
00001000 1
00001001 1
00001100 1
00001000 1
00000100 1
00000100 1
00000100 1
00000100 1
00000100 1
00000100 1
00000100 1
00000100 1
00000100 1
00000100 1
00000100 1
00000100 1
00000100 1
00000100 1
00000100 1
00000100 1
00000100 1
00000100 1
00000100 1
00000100 1
00000100 1
00000100 1
00000100 1
00000100 1
00000110 1
00000100 1
00000100 1
00000100 1
00000100 1
00000100 1
00000100 1
00000100 1
00000100 1
00000110 1
00000100 1
00000100 1
00000100 1
00000100 1
00000100 1
00001000 1
00000010 1
00000010 1
00000010 1
00000010 1
00000010 1
00000010 1
00000010 1
00000010 1
00000010 1
00000010 1
00000010 1
00000010 1
00000010 1
00000001 1
00000001 1
00000001 1
00000001 1
